# Supplementary material for: Eliminating blood oncogenic exosomes into the small intestine with aptamer-functionalized nanoparticles
Source: Nat Commun. 2019 Dec 2;10:5476. doi: 10.1038/s41467-019-13316-w (PMC6889386; doi:10.1038/s41467-019-13316-w)
Supplement: Supplementary file 4 — Source Data [file 41467_2019_13316_MOESM4_ESM.xlsx]

## Sheet: Fig.1h
Fig. 1h
	400 ug/ml	300 ug/ml	200 ug/ml	100 ug/ml	50 ug/ml	25 ug/ml	5 ug/ml	A549	HELF
sample 1	0.6751	0.5347	0.4178	0.2863	0.2127	0.1812	0.1404	0.1773	0.1682
sample 2	0.6895	0.5459	0.4165	0.2822	0.2148	0.1892	0.1357	0.164	0.1733
sample 3	0.7048	0.5456	0.4385	0.2835	0.2219	0.1885	0.1368	0.1679	0.1831
Average	0.6898	0.542067	0.424267	0.284033	0.216467	0.1863	0.156

## Sheet: Fig.2i
Fig.2i

## Sheet: Fig.2j
Fig.2j
	concentration(ug/ml)	MSN					MSN-AP-					MSN-AP
	1	107.062	91.5301	96.8054	99.5586	100.021	100.518	83.7997	91.1392	97.4102	91.5636	96.9459	97.853	95.7332	93.8465	91.281
	10	103.363	89.9672	89.8953	88.0879	92.8283	93.7353	85.6337	86.6691	89.8018	90.1176	92.7118	85.9036	86.3937	90.7667	91.7032
	50	88.1265	87.2905	90.8348	94.5271	84.9012	92.7653	88.8752	86.5787	87.3611	86.1442	82.3136	87.5679	85.9739	89.207	86.3898
	100	86.1522	86.8726	83.0416	82.2951	88.802	83.2051	90.906	83.5483	79.589	88.6774	82.6869	85.8168	88.6492	87.7421	82.5845
	200	82.5851	86.3472	79.3274	79.3863	77.5788	79.2464	82.9669	74.9806	77.3252	80.3201	72.4532	74.5968	80.8293	79.9821	77.1211

## Sheet: Fig.2k
Fig.2k
	concentration(ug/ml)	MSN				MSN-AP-				MSN-AP
	1	95.7363	90.2635	104.798	115.973	96.5336	99.4082	105.597	88.9922	96.9261	98.9686	97.5196	99.7921
	10	83.0851	96.7799	113.071	108.54	91.8926	99.0378	95.0999	93.5357	97.6238	91.5164	93.474	95.8669
	50	76.5178	76.5178	103.627	97.4163	80.9469	96.1576	98.3327	92.9871	87.2389	89.7502	89.5193	90.3769
	100	78.2996	67.914	94.1072	83.136	71.1722	75.6268	83.136	73.7432	76.4108	75.9479	68.7985	69.7598
	200	71.7322	80.3869	73.565	74.4814	66.6158	67.7867	83.7724	70.5333	63.6764	74.2574	69.6356	68.9379

## Sheet: Fig.3e
Fig.3e			Rocking			static
			sample 1	sample 2	sample 3	sample 1	sample 2	sample 3
		55 ng A-Exo	0.06	0.04	0.081	6.89	8.34	6.5
		550 ng A-Exo	0.181	0.071	0.07	8.72	9.77	9.23
		55 ng A-Exo	0.02	0.077	0.058	0.953	1.27	1.1
		550 ng A-Exo	0.06	0	0.115	5.66	6.55	6.19

## Sheet: Fig.4g
Fig.4g
			1 h	2 h	4 h
		MSN-AP- sample 1	0	0	0
		MSN-AP- sample 2	0.751951	0.751951	0.751951
		MSN-AP- sample 3	0	0	0.751951
		MSN-AP- sample 4	0	0	1.75235
		MSN-AP- sample 5	0	0.251751	0.251751
		MSN-AP- sample 6	0.251751	0.751951	0.251751
		MSN-AP- sample 7	0	1.25215	2.25255
		MSN-AP- sample 8	0	1.25215	0.751951
		MSN-AP- sample 9	0.251751	0.251751	0.251751
		MSN-AP- sample 10	0	0	0
		MSN-AP sample 1	0.251751	0	0
		MSN-AP sample 2	0	0	0.251751
		MSN-AP sample 3	0	0.251751	0.251751
		MSN-AP sample 4	0	0.251751	0
		MSN-AP sample 5	0	0.251751	0.751951
		MSN-AP sample 6	0	0.251751	1.25215
		MSN-AP sample 7	0.251751	0	0.751951
		MSN-AP sample 8	0.251751	1.25215	0.251751
		MSN-AP sample 9	0	0	1.25215
		MSN-AP sample 10	0.251751	0.751951	0.751951

## Sheet: Fig.4h
Fig.4h
		1 h	2 h	4 h
	MSN-AP- sample 1	1.25215	1.25215	0.251751
	MSN-AP- sample 2	0.251751	0	0.251751
	MSN-AP- sample 3	0	1.25215	1.25215
	MSN-AP- sample 4	0.751951	1.75235	1.25215
	MSN-AP- sample 5	1.75235	0.751951	1.75235
	MSN-AP- sample 6	0.251751	1.75235	0.751951
	MSN-AP- sample 7	1.75235	1.25215	2.25255
	MSN-AP- sample 8	1.75235	0.751951	3.25295
	MSN-AP- sample 9	1.25215	1.75235	1.25215
	MSN-AP- sample 10	1.25215	1.25215	0.751951
	MSN-AP sample 1	1.75235	1.25215	0.251751
	MSN-AP sample 2	1.25215	0.751951	1.25215
	MSN-AP sample 3	0	0.751951	0.751951
	MSN-AP sample 4	1.25215	0.751951	0.751951
	MSN-AP sample 5	1.25215	0.751951	1.75235
	MSN-AP sample 6	0.751951	0.751951	1.75235
	MSN-AP sample 7	1.75235	1.75235	1.25215
	MSN-AP sample 8	0.751951	2.25255	2.75275
	MSN-AP sample 9	0.751951	0.751951	1.25215
	MSN-AP sample 10	0.751951	1.25215	1.25215

## Sheet: Fig.4i
Fig.4i
		1 h	2 h	4 h
	MSN-AP- sample 1	0	8.75515	8.25495
	MSN-AP- sample 2	0	5.25375	10.2558
	MSN-AP- sample 3	0	9.25535	9.75555
	MSN-AP- sample 4	0	5.25375	11.7563
	MSN-AP- sample 5	0	9.25535	4.25335
	MSN-AP- sample 6	0	5.75395	5.75395
	MSN-AP- sample 7	0	4.25335	6.75435
	MSN-AP- sample 8	0	3.25295	7.75475
	MSN-AP- sample 9	0	6.75435	8.25495
	MSN-AP- sample 10	0	4.25335	7.25455
	MSN-AP sample 1	0.251751	0.251751	0.251751
	MSN-AP sample 2	0	0.251751	0
	MSN-AP sample 3	0.251751	0	0.751951
	MSN-AP sample 4	0	0	0.251751
	MSN-AP sample 5	0	0	0
	MSN-AP sample 6	0	0	0
	MSN-AP sample 7	0	0	0.251751
	MSN-AP sample 8	0	0	0
	MSN-AP sample 9	0	0	0.251751
	MSN-AP sample 10	0	0	0

## Sheet: Fig.4j
Fig.4j
		1 h	2 h	4 h
	MSN-AP- sample 1	0.251751	1.25215	4.25335														0	0	0	0
	MSN-AP- sample 2	0	0.751951	4.25335														0	0	0	0
	MSN-AP- sample 3	0.251751	1.75235	5.25375														0	0	0	0
	MSN-AP- sample 4	0	2.75275	6.75435
	MSN-AP- sample 5	0.251751	0.751951	4.25335
	MSN-AP- sample 6	0.251751	0.751951	3.25295
	MSN-AP- sample 7	0	1.75235	5.75395
	MSN-AP- sample 8	0.251751	1.25215	6.75435
	MSN-AP- sample 9	0.251751	0.751951	5.75395
	MSN-AP- sample 10	0.251751	1.25215	6.75435
	MSN-AP sample 1	0	0	0.251751
	MSN-AP sample 2	0	0	0
	MSN-AP sample 3	0	0	0
	MSN-AP sample 4	0	0	0
	MSN-AP sample 5	0	0	0
	MSN-AP sample 6	0	0	0.251751
	MSN-AP sample 7	0	0	0
	MSN-AP sample 8	0	0	0
	MSN-AP sample 9	0	0	0
	MSN-AP sample 10	0	0	0

## Sheet: Fig.4k
Fig.4k
		1 h	2 h	4 h
	MSN-AP- sample 1	0	14.2574	12.7568
	MSN-AP- sample 2	0	15.2577	16.7584
	MSN-AP- sample 3	0	11.2561	20.2598
	MSN-AP- sample 4	0	9.75555	18.2589
	MSN-AP- sample 5	0.751951	16.7584	10.756
	MSN-AP- sample 6	0.751951	12.7568	14.2574
	MSN-AP- sample 7	1.75235	10.756	17.7587
	MSN-AP- sample 8	0	15.7579	12.7568
	MSN-AP- sample 9	0.751951	11.2561	16.2582
	MSN-AP- sample 10	0.751951	11.7563	20.7599
	MSN-AP sample 1	1.25215	0	6.25415
	MSN-AP sample 2	0	0	6.75435
	MSN-AP sample 3	0	0.251751	5.75395
	MSN-AP sample 4	0	0.251751	6.25415
	MSN-AP sample 5	0	0	6.25415
	MSN-AP sample 6	0	0	7.75475
	MSN-AP sample 7	0	0.251751	4.75355
	MSN-AP sample 8	0	0.251751	8.25495
	MSN-AP sample 9	0		9.75555
	MSN-AP sample 10	0		9.25535

[truncated: 9 more sheets: Fig.4n, Fig.4p, Fig.5a, Fig.5b, Fig.5c, Fig.5e, Fig.6b, Fig.6d, Fig.6g]
